# Supplementary material for: Sensing the ortho Positions in C6Cl6 and C6H4Cl2 from Cl2− Formation upon Molecular Reduction
Source: Molecules. 2022 Jul 27;27(15):4820. doi: 10.3390/molecules27154820 (PMC9369944; doi:10.3390/molecules27154820)
Supplement: Supplementary file 1 [file molecules-27-04820-s001.zip]

Archive with 1 entries (1 files):
- molecules-1825676-supplementary.pdf
